# Supplementary material for: Urine peptidome in combination with transcriptomics analysis highlights MMP7, MMP14 and PCSK5 for further investigation in chronic kidney disease
Source: PLoS One. 2022 Jan 19;17(1):e0262667. doi: 10.1371/journal.pone.0262667 (PMC8769332; doi:10.1371/journal.pone.0262667)
Supplement: S3 Table — (XLSX) [file pone.0262667.s003.xlsx]

## Sheet: S3 Table
Supplementary S3 Table. List of predicted proteases with calculated activity score.
The 16 proteases with > 1% of proteolytic cleavage events.
Proteases	Downregulated peptides	Upregulated peptides	All peptides	freq%(up)	freq%(down)	%freq [% frequency difference ratio]	weight	Score
MMP13	18	2	20	0.1	0.9	-80	0.28048	-22.4384
MMP9	16	4	20	0.2	0.8	-60	0.307795	-18.4677
MMP2	11	2	13	0.153846	0.846154	-69.2308	0.191872	-13.2835
MMP14	6	0	6	0	1	-100	0.0759494	-7.59494
MMP3	5	0	5	0	1	-100	0.0632911	-6.32911
MMP12	5	0	5	0	1	-100	0.0632911	-6.32911
MMP20	4	0	4	0	1	-100	0.0506329	-5.06329
MMP8	4	1	5	0.2	0.8	-60	0.0769487	-4.61692
MMP1	2	1	3	0.333333	0.666667	-33.3333	0.0516322	-1.72107
MMP26	1	1	2	0.5	0.5	0	0.038974	0
MMP7	0	2	2	1	0	100	0.0526316	5.26316
PCSK7	1	4	5	0.8	0.2	60	0.117921	7.07528
PCSK6	1	4	5	0.8	0.2	60	0.117921	7.07528
PCSK5	1	4	5	0.8	0.2	60	0.117921	7.07528
PCSK4	1	4	5	0.8	0.2	60	0.117921	7.07528
KLK4	0	4	4	1	0	100	0.105263	10.5263
The 8 proteases with < 1% of proteolytic cleavage events.
FURIN	1	0	1	0	1	-100	0.0126582	-1.26582
PCSK2	1	0	1	0	1	-100	0.0126582	-1.26582
MMP16	1	0	1	0	1	-100	0.0126582	-1.26582
TMPRSS6	0	1	1	1	0	100	0.0263158	2.63158
MMP25	0	1	1	1	0	100	0.0263158	2.63158
GZMM	0	1	1	1	0	100	0.0263158	2.63158
CTSB	0	1	1	1	0	100	0.0263158	2.63158
CMA1	0	1	1	1	0	100	0.0263158	2.63158
